# Supplementary material for: Diet-Wide Association Study for the Incidence of Type 2 Diabetes in Three Population-Based Cohorts
Source: Nutrients. 2024 Nov 5;16(22):3798. doi: 10.3390/nu16223798 (PMC11597135; doi:10.3390/nu16223798)
Supplement: Supplementary file 1 [file nutrients-16-03798-s001.zip]

Archive with 1 entries (1 files):
- nutrients-3270415-supplementary.pdf
